# Supplementary material for: Clinical and molecular features of NDM-producing Acinetobacter baumannii in a multicenter study in Israel
Source: Ann Clin Microbiol Antimicrob. 2023 Jun 30;22:52. doi: 10.1186/s12941-023-00607-w (PMC10314562; doi:10.1186/s12941-023-00607-w)
Supplement: Supplementary file 1 — Supplementary Material 1 [file 12941_2023_607_MOESM1_ESM.xlsx]

## Sheet: Tabelle1
SampleID	SeqID	ERS	ERR_ILM	ERX_ILM	ERR_ONT	ERX_ONT	Date of Isolation	Hospital	Assembly Size	Contigs	LargestContig	N50	coverage	ST_Pasteur	NDM	proposed transmisssion chains	Cluster	blaNDM variant	blaOXA-51-like	blaOXA-23-like	OXA-58-like
901205685	901205685-200717	ERS14301457	ERR10628307	ERX10099292			2018-05-10	Rambam Medical Center	4177063	69	410700	193421	52	103	NDM2	-	1	NDM-2	OXA-70	0	0
901206370	901206370-200807	ERS14301458	ERR10628308	ERX10099293			2019-06-09	Rambam Medical Center	4175205	73	511253	192388	66	103	NDM2	-	1	NDM-2	OXA-70	0	0
906221015	906221015-200716	ERS14301459	ERR10628309	ERX10099294			2018-01-10	Rambam Medical Center	4177800	72	410538	179489	66	103	NDM2	Ab_S103_RMC_1	1	NDM-2	OXA-70	0	0
906224534	906224534-200716	ERS14301460	ERR10628310	ERX10099295			2018-02-12	Rambam Medical Center	4175861	81	365356	195228	73	103	NDM2	-	1	NDM-2	OXA-70	0	0
906224569	906224569-merged	ERS14301461	ERR10628311	ERX10099296			2018-02-12	Rambam Medical Center	3860913	99	338400	91237	112	1017	NDM4	-		NDM-4	OXA-67	0	0
906226393	906226393-200717	ERS14301462	ERR10628312	ERX10099297			2019-03-18	Rambam Medical Center	4170748	69	365193	193421	60	103	NDM2	Ab_S103_RMC_1	1	NDM-2	OXA-70	0	0
906226757	906226757-200717	ERS14301463	ERR10628313	ERX10099298			2019-03-23	Rambam Medical Center	4178724	73	410538	192335	51	103	NDM2	-	1	NDM-2	OXA-70	0	0
906226814	906226814-200716	ERS14301464	ERR10628314	ERX10099299			2018-03-02	Rambam Medical Center	4177635	75	387927	179489	77	103	NDM2	-	1	NDM-2	OXA-70	0	0
906226895	906226895-200717	ERS14301465	ERR10628315	ERX10099300			2019-03-25	Rambam Medical Center	4179153	72	365194	179489	61	103	NDM2	Ab_S103_RMC_1	1	NDM-2	OXA-70	0	0
906227369	906227369-200717	ERS14301466	ERR10628316	ERX10099301			2019-03-30	Rambam Medical Center	4177673	74	388058	160978	43	103	NDM2	Ab_S103_RMC_1	1	NDM-2	OXA-70	0	0
906230374	906230374-200717	ERS14301467	ERR10628317	ERX10099302			2019-05-05	Rambam Medical Center	4179671	72	365194	162902	55	103	NDM2	Ab_S103_RMC_1	1	NDM-2	OXA-70	0	0
906231448	906231448-200716	ERS14301468	ERR10628318	ERX10099303			2018-04-11	Rambam Medical Center	4164680	71	392682	213567	54	103	NDM2	-	1	NDM-2	OXA-70	0	0
906231505	906231505-200717	ERS14301469	ERR10628319	ERX10099304	ERR10628362	ERX10099347	2019-05-17	Rambam Medical Center	4177118	62	410698	195234	60	103	NDM2	-	1	NDM-2	OXA-70	0	0
906231815	906231815-200716	ERS14301470	ERR10628320	ERX10099305			2018-04-14	Rambam Medical Center	4175590	68	511255	195228	74	103	NDM2	-	1	NDM-2	OXA-70	0	0
906231876	906231876-200717	ERS14301471	ERR10628321	ERX10099306			2019-05-22	Rambam Medical Center	4174245	75	511255	179489	57	103	NDM2	-	1	NDM-2	OXA-70	0	0
906231948	906231948-200716	ERS14301472	ERR10628322	ERX10099307			2018-04-15	Rambam Medical Center	4176226	67	511255	214032	63	103	NDM2	-	1	NDM-2	OXA-70	0	0
906232423	906232423-200717	ERS14301473	ERR10628323	ERX10099308			2018-04-20	Rambam Medical Center	4131828	58	511255	213566	46	103	NDM2	Ab_S103_RMC_2	1	NDM-2	OXA-70	0	0
906232518	906232518-200716	ERS14301474	ERR10628324	ERX10099309			2018-04-21	Rambam Medical Center	4175100	71	410538	195234	63	103	NDM2	Ab_S103_RMC_2	1	NDM-2	OXA-70	0	0
906233061	906233061-200717	ERS14301475	ERR10628325	ERX10099310			2019-06-04	Rambam Medical Center	4167998	76	365194	161365	46	103	NDM2	Ab_S103_RMC_1	1	NDM-2	OXA-70	0	0
906233222	906233222-200717	ERS14301476	ERR10628326	ERX10099311			2018-04-27	Rambam Medical Center	4170609	70	458236	192335	37	103	NDM2	Ab_S103_RMC_2	1	NDM-2	OXA-70	0	0
906233890	906233890-200807	ERS14301477	ERR10628327	ERX10099312			2019-06-15	Rambam Medical Center	4172939	72	365194	154863	59	103	NDM2	Ab_S103_RMC_1	1	NDM-2	OXA-70	0	0
906235318	906235318-200717	ERS14301478	ERR10628328	ERX10099313			2019-06-30	Rambam Medical Center	4171880	69	358146	135446	45	103	NDM2	Ab_S103_RMC_1	1	NDM-2	OXA-70	0	0
906236972	906236972-200717	ERS14301479	ERR10628329	ERX10099314			2018-05-29	Rambam Medical Center	4177712	70	450498	179489	58	103	NDM2	Ab_S103_RMC_1	1	NDM-2	OXA-70	0	0
906237102	906237102-200717	ERS14301480	ERR10628330	ERX10099315			2018-05-31	Rambam Medical Center	4178058	71	511255	178398	39	103	NDM2	Ab_S103_RMC_1	1	NDM-2	OXA-70	0	0
906242193	906242193-200717	ERS14301481	ERR10628331	ERX10099316			2018-07-10	Rambam Medical Center	3997329	83	256378	162184	54	2	NDM1	-		NDM-1	OXA-66	OXA-23	0
906249860	906249860-200717	ERS14301482	ERR10628332	ERX10099317			2018-10-01	Rambam Medical Center	4177741	66	423362	179489	52	103	NDM2	Ab_S103_RMC_1	1	NDM-2	OXA-70	0	0
906252079	906252079-200717	ERS14301483	ERR10628333	ERX10099318			2018-10-27	Rambam Medical Center	4178176	67	410700	192335	52	103	NDM2	-	1	NDM-2	OXA-70	0	0
906253295	906253295-200717	ERS14301484	ERR10628334	ERX10099319			2018-11-12	Rambam Medical Center	4161275	71	410700	179489	49	103	NDM2	Ab_S103_RMC_1	1	NDM-2	OXA-70	0	0
906253792	906253792-200717	ERS14301485	ERR10628335	ERX10099320			2018-11-17	Rambam Medical Center	3877778	43	880622	347304	43	1907	NDM1	-		NDM-1	OXA-90	0	0
906254866	906254866-200717	ERS14301486	ERR10628336	ERX10099321			2018-12-01	Rambam Medical Center	4177668	65	365449	193421	59	103	NDM2	Ab_S103_RMC_1	1	NDM-2	OXA-70	0	0
840077852	840077852-200311	ERS14301487	ERR10628337	ERX10099322			2019-03-23	Tel Aviv Sourasky Medical Center	3973890	85	293161	110204	81	570	NDM1	-		NDM-1	OXA-66	OXA-23	0
840079955	840079955-200714	ERS14301488	ERR10628338	ERX10099323			2019-04-14	Tel Aviv Sourasky Medical Center	3947947	90	293062	147774	70	2	NDM1	-		NDM-1	OXA-66	OXA-23	0
840110956	840110956-200311	ERS14301489	ERR10628339	ERX10099324			2019-03-22	Tel Aviv Sourasky Medical Center	4002549	61	295563	157036	73	85	NDM1	-		NDM-1	OXA-94	0	0
840148554	840148554-200311	ERS14301490	ERR10628340	ERX10099325			2019-04-09	Tel Aviv Sourasky Medical Center	4377452	93	448569	147078	60	107	NDM1	Ab_ST107_SZMC_TASMC	2	NDM-1	OXA-51	0	OXA-58
860643659	860643659-200311	ERS14301491	ERR10628341	ERX10099326			2018-12-11	Tel Aviv Sourasky Medical Center	3923950	72	517551	160369	66	85	NDM1	-		NDM-1	OXA-94	0	0
91575	91575-200716	ERS14301492	ERR10628342	ERX10099327			2019-03-26	Shaare-Zedek Medical Center	4015827	78	324849	133689	65	2	NDM1	Ab_ST2_SZMC	3	NDM-1	OXA-66	OXA-23	0
92471	92471-200714	ERS14301493	ERR10628343	ERX10099328			2018-09-26	Shaare-Zedek Medical Center	4019186	73	364881	147269	49	2	NDM1	Ab_ST2_SZMC	3	NDM-1	OXA-66	OXA-23	0
97133	97133-200716	ERS14301494	ERR10628344	ERX10099329	ERR10628363	ERX10099348	2018-11-13	Shaare-Zedek Medical Center	4391010	76	448524	196236	47	107	NDM1	-	2	NDM-1	OXA-51	0	OXA-58
91748	91748-200716	ERS14301495	ERR10628345	ERX10099330			2019-04-05	Shaare-Zedek Medical Center	4015052	74	364881	147351	70	2	NDM1	Ab_ST2_SZMC	3	NDM-1	OXA-66	OXA-23	0
90520	90520-200714	ERS14301496	ERR10628346	ERX10099331			2018-09-03	Shaare-Zedek Medical Center	4126347	72	365448	186502	64	103	NDM2	-	1	NDM-2	OXA-70	0	0
90711	90711-200716	ERS14301497	ERR10628347	ERX10099332			2018-12-24	Shaare-Zedek Medical Center	4453845	76	372019	182733	58	107	NDM1	Ab_ST107_SZMC_TASMC	2	NDM-1	OXA-51	0	OXA-58
91456	91456-200716	ERS14301498	ERR10628348	ERX10099333			2019-04-01	Shaare-Zedek Medical Center	4454651	75	448569	151943	82	107	NDM1	Ab_ST107_SZMC_TASMC	2	NDM-1	OXA-51	0	OXA-58
92747_Ab	92747_Ab-200714	ERS14301500	ERR10628350	ERX10099335			2018-03-13	Shaare-Zedek Medical Center	4125553	71	365635	186502	56	103	NDM2	-	1	NDM-2	OXA-70	0	0
93132	93132-200716	ERS14301501	ERR10628351	ERX10099336			2019-04-15	Shaare-Zedek Medical Center	4447283	75	448525	182719	52	107	NDM1	Ab_ST107_SZMC_TASMC	2	NDM-1	OXA-51	0	OXA-58
94025	94025-200716	ERS14301502	ERR10628352	ERX10099337			2019-01-27	Shaare-Zedek Medical Center	4367586	75	322330	182733	52	107	NDM1	Ab_ST107_SZMC_TASMC	2	NDM-1	OXA-51	0	OXA-58
94480	94480-200716	ERS14301503	ERR10628353	ERX10099338	ERR10628364	ERX10099349	2019-01-27	Shaare-Zedek Medical Center	4117714	46	965821	370595	59	1908	NDM1	-		NDM-1	OXA-378	0	OXA-58
95524	95524-200716	ERS14301504	ERR10628354	ERX10099339			2019-02-05	Shaare-Zedek Medical Center	4452567	77	448525	196236	70	107	NDM1	Ab_ST107_SZMC_TASMC	2	NDM-1	OXA-51	0	OXA-58
95962	95962-200714	ERS14301505	ERR10628355	ERX10099340			2018-01-08	Shaare-Zedek Medical Center	4125808	78	365635	172713	54	103	NDM2	-	1	NDM-2	OXA-70	0	0
96800	96800-200716	ERS14301506	ERR10628356	ERX10099341			2019-02-18	Shaare-Zedek Medical Center	4369565	80	448525	182733	58	107	NDM1	Ab_ST107_SZMC_TASMC	2	NDM-1	OXA-51	0	OXA-58
97110	97110-200716	ERS14301507	ERR10628357	ERX10099342			2019-02-20	Shaare-Zedek Medical Center	4074675	73	365635	191321	63	103	NDM2	-	1	NDM-2	OXA-70	0	0
97611	97611-200716	ERS14301508	ERR10628358	ERX10099343			2018-11-26	Shaare-Zedek Medical Center	4368634	79	322330	147555	44	107	NDM1	Ab_ST107_SZMC_TASMC	2	NDM-1	OXA-51	0	OXA-58
97688	97688-200714	ERS14301509	ERR10628359	ERX10099344			2018-01-29	Shaare-Zedek Medical Center	4136813	65	410538	195216	58	103	NDM2	-	1	NDM-2	OXA-70	0	0
98631	98631-200714	ERS14301510	ERR10628360	ERX10099345			2018-08-14	Shaare-Zedek Medical Center	4124937	75	365725	162846	56	103	NDM2	-	1	NDM-2	OXA-70	0	0
860670396	860670396-200311	ERS14301511	ERR10628361	ERX10099346			2018-10-06	Tel Aviv Sourasky Medical Center	4388773	73	471530	241348	56	396	NDM1			NDM-1	OXA-66	0	OXA-58
